# Supplementary material for: Recurring acquisition of carbapenemase genes and global emergence of Pseudomonas aeruginosa ST-1047, a lineage shaped by geopolitical conflicts
Source: mBio. 2025 Oct 8;16(11):e02020-25. doi: 10.1128/mbio.02020-25 (PMC12607901; doi:10.1128/mbio.02020-25)
Supplement: Table S1 — Isolates, genomes, and AMRg. [file mbio.02020-25-s0003.xlsx]

## Sheet: Sheet1
Supplemental Table S1 - Isolates, genomes and antimicrobial resistance genes.
Isolate ID	Source1	BEAST phylogeny2	Subclone3	Long-read data4	Year	Isolation Source	Accession/Alias	Submitting Facility	Country	blaDIM-1	blaIMP-1	blaIMP-10	blaNDM-1	blaVIM-11	blaVIM-2	aac(6')-Ib	aac(6')-Ib3	aadA1	ant(2'')-Ia	ant(4')-IIb	aph(3')-Ib	aph(3'')-Ib	aph(3')-IIb	aph(3')-VI	aph(3')-VIa	aph(6)-Id	arr-2	blaCTX-M-15	blaGES	blaOXA-10	blaOXA-488	blaPAC-1	blaPDC	blaPDC-12	blaPME-1	blaVEB	blaVEB-2	ble	catB	catB7	cmlA5	cmx	dfrA1	dfrB5	floR2	fosA	mph(E)	mph(F)	msr(E)
1802896	GenBank	Yes	-	No	2017	Urine	SAMN24249561	CDC	United States	-	-	-	-	-	-	-	-	-	-	-	+	-	+	-	-	-	-	-	-	-	+	-	-	+	-	-	-	-	-	+	-	-	-	-	+	+	-	-	-
2020JQ-00022	GenBank	Yes	1	No	2019	Urine	SAMN22896392	Washington State Department of Health	United States	-	-	-	-	+	-	-	-	-	-	-	-	+	+	-	+	+	-	-	-	-	+	-	-	+	-	-	-	-	-	+	-	-	-	-	-	+	-	-	-
2020JQ-00025	GenBank	Yes	1	No	2019	Unknown	SAMN22896397	Washington State Department of Health	United States	-	-	-	-	+	-	-	-	-	-	-	-	+	+	-	+	+	-	-	-	-	+	-	-	+	-	-	-	-	-	+	-	-	-	-	+	+	-	-	-
2020JQ-00026	GenBank	Yes	1	No	2019	Unknown	SAMN22896398	Washington State Department of Health	United States	-	-	-	-	+	-	-	-	-	-	-	-	+	+	-	+	+	-	-	-	-	+	-	-	+	-	-	-	-	-	+	-	-	-	-	+	+	-	-	-
2020JQ-00027	GenBank	Yes	1	No	2019	Stool	SAMN22896400	Washington State Department of Health	United States	-	-	-	-	+	-	-	-	-	-	-	-	+	+	-	+	+	-	-	-	-	+	-	-	+	-	-	-	-	-	+	-	-	-	-	+	+	-	-	-
2020JQ-00028	GenBank	Yes	1	No	2019	Rectal	SAMN22896401	Washington State Department of Health	United States	-	-	-	-	+	-	-	-	-	-	-	-	+	+	-	+	+	-	-	-	-	+	-	-	+	-	-	-	-	-	+	-	-	-	-	+	+	-	-	-
2020JQ-00029	GenBank	Yes	1	No	2019	Stool	SAMN22896403	Washington State Department of Health	United States	-	-	-	-	+	-	-	-	-	-	-	-	+	+	-	+	+	-	-	-	-	+	-	-	+	-	-	-	-	-	+	-	-	-	-	+	+	-	-	-
2020JQ-00142	GenBank	Yes	1	No	2020	Urine	SAMN23100590	Washington State Department of Health	United States	-	-	-	-	+	-	-	-	-	-	-	-	+	+	-	+	+	-	-	-	-	+	-	-	+	-	-	-	-	-	+	-	-	-	-	-	+	-	-	-
2021JQ-00009	GenBank	Yes	1	No	2021	Stool	SAMN22784574	Washington State Department of Health	United States	-	-	-	-	+	-	-	-	-	-	-	-	+	+	-	+	+	-	-	-	-	+	-	-	+	-	-	-	-	-	+	-	-	-	-	-	+	-	-	-
2021JQ-00018	GenBank	Yes	1	No	2021	Stool	SAMN22234395	Washington State Department of Health	United States	-	-	-	-	+	-	-	-	-	-	-	-	+	+	-	+	+	-	-	-	-	+	-	-	+	-	-	-	-	-	+	-	-	-	-	-	+	-	-	-
2021JQ-00019	GenBank	Yes	1	No	2021	Stool	SAMN22234396	Washington State Department of Health	United States	-	-	-	-	+	-	-	-	-	-	-	-	+	+	-	+	+	-	-	-	-	+	-	-	+	-	-	-	-	-	+	-	-	-	-	-	+	-	-	-
2021JQ-00571	GenBank	Yes	1	No	2020	Urine	SAMN25378295	Washington State Department of Health	United States	-	-	-	-	+	-	-	-	-	-	-	-	+	+	-	+	+	-	-	-	-	+	-	-	+	-	-	-	-	-	+	-	-	-	-	-	+	-	-	-
2022JQ-00126	GenBank	Yes	-	No	2022	Urine	SAMN30031197	Washington State Department of Health	United States	+	-	-	-	-	-	-	+	-	+	-	+	+	+	+	-	+	-	-	-	+	+	-	-	+	-	-	-	-	-	+	-	-	+	-	+	+	+	+	+
AMA004703	GenBank	Yes	2	No	2022	Unknown	SAMEA112785797	Statens Serum Institut	Denmark	-	-	+	-	-	-	-	+	-	+	-	-	+	+	-	-	+	-	-	-	+	+	-	-	+	-	-	-	-	-	+	-	-	+	-	-	+	-	-	-
AMA004762	GenBank	Yes	2	No	2022	Unknown	SAMEA112785796	Statens Serum Institut	Denmark	-	+	-	-	-	-	-	+	-	-	-	-	+	+	-	-	+	-	-	-	+	+	-	-	+	-	-	-	-	-	+	-	-	-	-	-	+	-	-	-
AMA004860	GenBank	Yes	2	No	2022	Unknown	SAMEA112785795	Statens Serum Institut	Denmark	-	+	-	-	-	-	-	+	-	+	-	-	+	+	-	-	+	-	-	-	+	+	-	-	+	-	-	-	-	-	+	-	-	+	-	-	+	+	+	+
AUSMDU00038092	GenBank	Yes	-	No	2019	Wound	SAMN20032990	Microbiological Diagnostic Unit Public Health Laboratory, The University of Melbourne	Australia	-	-	-	-	-	-	+	-	-	-	+	-	+	+	-	-	+	-	-	-	+	+	+	-	+	+	-	-	-	-	+	-	-	-	-	+	+	-	-	-
C2	GenBank	Yes	2	No	2022	Unknown	SAMN31309197	University Hospital Frankfurt am Main	Germany	-	+	-	-	-	-	-	+	-	+	-	-	+	+	-	-	+	-	-	-	+	+	-	-	+	-	-	-	-	-	+	-	-	+	-	-	+	-	-	-
CriePir166	GenBank	No	-	No	2017	Catheter	SAMN20125813	National Medical and Surgical Center Named after N.I. Pirogov	Russia	+	-	-	-	-	-	-	+	-	-	-	-	+	+	+	-	+	-	-	-	+	+	-	-	+	-	-	-	-	-	+	-	-	-	-	+	+	-	-	-
FFDD_1011	GenBank	Yes	-	No	2021	Unknown	SAMEA115874819	Dodoma Regional Referral Hospital	Tanzania	-	-	-	+	-	-	-	-	-	-	-	-	+	+	-	-	+	-	-	-	-	+	-	-	+	-	-	-	-	-	+	-	-	-	-	+	+	-	-	-
FFDD_567457	GenBank	No	-	No	2021	Unknown	SAMEA115874822	Dodoma Regional Referral Hospital	Tanzania	-	-	-	+	-	-	-	-	-	-	-	-	+	+	-	-	+	-	-	-	-	+	-	-	+	-	-	-	-	-	+	-	-	-	-	+	+	-	-	-
IOMTU133	GenBank	No	-	No	2019	Unknown	SAMD00282188	Department of Microbiology, Juntendo University School of Medicine	Nepal	+	-	-	-	-	-	+	-	-	+	-	-	+	+	-	-	+	-	-	-	-	+	-	-	+	-	-	-	-	+	+	-	-	+	+	-	+	-	-	-
JUNP291	GenBank	No	-	No	2019	Unknown	SAMD00244751	Department of Microbiology, Juntendo University School of Medicine	Nepal	-	-	-	-	-	-	+	-	-	-	-	-	+	+	-	-	+	-	-	-	+	+	+	-	+	-	-	-	-	-	+	-	-	-	-	-	+	-	-	-
JUNP292	GenBank	No	-	No	2019	Unknown	SAMD00244752	Department of Microbiology, Juntendo University School of Medicine	Nepal	-	-	-	-	-	-	+	-	-	-	-	-	+	+	-	-	+	-	-	-	+	+	+	-	+	-	-	-	-	-	+	-	-	-	-	-	+	-	-	-
JUNP404	GenBank	No	-	No	2019	Unknown	SAMD00260828	Department of Microbiology, Juntendo University School of Medicine	Nepal	-	-	-	-	-	-	+	-	-	-	-	-	+	+	-	-	+	-	-	-	+	+	+	-	+	-	-	-	-	-	+	-	-	-	-	-	+	-	-	-
JUNP415	GenBank	No	-	No	2019	Unknown	SAMD00260829	Department of Microbiology, Juntendo University School of Medicine	Nepal	-	-	-	-	-	-	+	-	-	-	-	-	+	+	-	-	+	-	-	-	+	+	+	-	+	-	-	-	-	-	+	-	-	-	-	-	+	-	-	-
JUNP416	GenBank	No	-	No	2019	Unknown	SAMD00260830	Department of Microbiology, Juntendo University School of Medicine	Nepal	-	-	-	-	-	-	+	-	-	-	-	-	+	+	-	-	+	-	-	-	+	+	+	-	+	-	-	-	-	-	+	-	-	-	-	-	+	-	-	-
JUNP441	GenBank	No	-	No	2019	Unknown	SAMD00260831	Department of Microbiology, Juntendo University School of Medicine	Nepal	-	-	-	-	-	-	+	-	-	-	-	-	+	+	-	-	+	-	-	-	+	+	+	-	+	-	-	-	-	-	+	-	-	-	-	-	+	-	-	-
JUNP507	GenBank	No	-	No	2019	Unknown	SAMD00260835	Department of Microbiology, Juntendo University School of Medicine	Nepal	-	-	-	-	-	-	+	-	-	-	-	-	+	+	-	-	+	-	-	-	+	+	+	-	+	-	-	-	-	-	+	-	-	-	-	-	+	-	-	-
JUNP508	GenBank	No	-	No	2019	Unknown	SAMD00260836	Department of Microbiology, Juntendo University School of Medicine	Nepal	-	-	-	-	-	-	+	-	-	-	-	-	+	+	-	-	+	-	-	-	+	+	+	-	+	-	-	-	-	-	+	-	-	-	-	-	+	-	-	-
M21	GenBank	Yes	2	No	2022	Catheter	SAMEA115615473	C045 Bundeswehr Central Hospital	Germany	-	+	-	-	-	-	-	+	-	-	-	-	+	+	-	-	+	-	-	-	+	+	-	-	+	-	-	-	-	-	+	-	-	-	-	-	+	-	-	-
MGL_100	GenBank	No	-	No	2020	Urine	SAMN32745659	Jan Swasthya Sahyog	India	-	-	-	-	-	+	-	-	-	-	-	-	+	+	-	-	+	-	-	-	-	+	-	-	+	-	-	-	-	-	+	-	-	-	-	-	+	-	-	-
MGL_101	GenBank	No	-	No	2020	Urine	SAMN32745660	Jan Swasthya Sahyog	India	-	-	-	-	-	-	-	-	-	-	-	-	+	+	-	-	+	-	-	-	-	+	-	-	+	-	-	-	-	-	+	-	-	-	-	-	+	-	-	-
MGL_120	GenBank	No	-	No	2020	Pus	SAMN32745675	Jan Swasthya Sahyog	India	-	-	-	-	-	-	+	-	-	-	-	-	+	+	-	-	+	-	-	-	+	+	+	-	+	-	-	-	-	-	+	-	+	-	-	+	+	-	-	-
MGL_140	GenBank	No	-	No	2020	Urine	SAMN32745689	Jan Swasthya Sahyog	India	-	-	-	-	-	+	-	-	-	-	-	-	+	+	-	-	+	-	-	-	-	+	-	-	+	-	-	-	-	-	+	-	-	-	-	-	+	-	-	-
MGL_141	GenBank	No	-	No	2020	Urine	SAMN32745690	Jan Swasthya Sahyog	India	-	-	-	-	-	-	+	-	-	-	-	-	+	+	-	-	+	-	-	+	-	+	-	-	+	-	-	-	-	+	+	-	-	-	-	-	+	-	-	-
MGL_142	GenBank	No	-	No	2020	Urine	SAMN32745691	Jan Swasthya Sahyog	India	-	-	-	-	-	-	+	-	-	-	-	-	+	+	-	-	+	-	-	+	-	+	-	-	+	-	-	-	-	+	+	-	-	-	-	-	+	-	-	-
MGL_146	GenBank	No	-	No	2020	Urine	SAMN32745694	Jan Swasthya Sahyog	India	-	-	-	-	-	-	+	-	-	-	-	-	+	+	-	-	+	-	-	+	-	+	-	-	+	-	-	-	-	+	+	-	-	-	-	-	+	-	-	-
MGL_28	GenBank	No	-	No	2019	Urine	SAMN32745601	Jan Swasthya Sahyog	India	-	-	-	-	-	-	-	-	-	+	-	-	-	+	+	-	-	-	-	-	-	+	-	-	+	-	-	-	-	-	+	-	-	+	-	+	+	-	-	-
MGL_49	GenBank	No	-	No	2020	Urine	SAMN32745617	Jan Swasthya Sahyog	India	-	-	-	-	-	-	+	-	-	-	-	-	+	+	-	-	+	-	-	+	-	+	-	-	+	-	-	-	-	+	+	-	-	-	-	-	+	-	-	-
MGL_52	GenBank	No	-	No	2020	Urine	SAMN32745620	Jan Swasthya Sahyog	India	-	-	-	-	-	-	+	-	-	-	+	-	+	+	-	-	+	-	-	-	+	+	+	-	+	-	-	-	-	-	+	-	-	-	-	+	+	-	-	-
MGL_95	GenBank	No	-	No	2020	Urine	SAMN32745655	Jan Swasthya Sahyog	India	-	-	-	-	-	-	+	-	-	-	-	-	+	+	-	-	+	-	-	+	-	+	-	-	+	-	-	-	-	-	+	-	-	-	-	-	+	-	-	-
MRSN126471	MRSN	Yes	2	No	2022	Catheter	SAMN44059805	Bundeswehr Central Hospital	Germany	-	+	-	-	-	-	-	+	-	-	-	-	+	+	-	-	+	-	-	-	+	+	-	-	+	-	-	-	-	-	+	-	-	-	-	-	+	-	-	-
MRSN126503	MRSN	Yes	2	No	2022	Surveillance	SAMN44059816	Bundeswehr Central Hospital	Germany	-	+	-	-	-	-	-	+	-	+	-	-	+	+	-	-	+	-	-	-	+	+	-	-	+	-	-	-	-	-	+	-	-	+	-	-	+	-	-	-
MRSN1002765	MRSN	Yes	1	Yes	2018	Unknown	SAMN49607954	CDC Antimicrobial Restistance Isolate bank	United States	-	-	-	-	+	-	-	-	-	-	-	-	+	+	-	+	+	-	-	-	-	+	-	-	+	-	-	-	-	-	+	-	-	-	-	+	+	-	-	-
MRSN740711	MRSN	Yes	2	No	2019	Respiratory	SAMN44059789	Ukraine	Ukraine	-	+	-	-	-	-	-	+	-	-	-	-	+	+	-	-	+	-	-	-	+	+	-	-	+	-	-	-	-	-	+	-	-	-	-	-	+	-	-	-
MRSN567268	MRSN	Yes	2	Yes	2017	Wound	SAMN44059781	Ukraine	Ukraine	-	+	-	-	-	-	-	+	-	+	-	-	+	+	-	-	+	-	-	-	+	+	-	-	+	-	-	-	-	-	+	-	-	+	-	-	+	-	-	-
MRSN567277	MRSN	Yes	2	No	2017	Wound	SAMN44059782	Ukraine	Ukraine	-	+	-	-	-	-	-	+	-	+	-	-	+	+	-	-	+	-	-	-	+	+	-	-	+	-	-	-	-	-	+	-	-	+	-	-	+	-	-	-
MRSN146626	MRSN	Yes	2	No	2023	Wound	SAMN49607947	Ukraine	Ukraine	-	+	-	-	-	-	-	+	-	+	-	-	+	+	-	-	+	-	-	-	+	+	-	-	+	-	-	-	-	-	+	-	-	+	-	-	+	-	-	-
MRSN146647	MRSN	Yes	2	No	2024	Wound	SAMN49607948	Ukraine	Ukraine	-	+	-	-	-	-	-	+	-	+	-	-	+	+	-	-	+	-	-	-	+	+	-	-	+	-	-	-	-	-	+	-	-	+	-	-	+	-	-	-
MRSN154568	MRSN	Yes	2	No	2024	Bone	SAMN49607951	Ukraine	Ukraine	-	+	-	-	-	-	-	+	-	+	-	-	+	+	-	-	+	-	-	-	+	+	-	-	+	-	-	-	-	-	+	-	-	+	-	-	+	-	-	-
MRSN122306	MRSN	Yes	2	No	2023	Wound	SAMN44059812	Ukraine	Ukraine	-	+	-	-	-	-	-	+	-	+	-	-	+	+	-	-	+	-	-	-	+	+	-	-	+	-	-	-	-	-	+	-	-	+	-	-	+	-	-	-
MRSN821382	MRSN	Yes	2	No	2020	Urine	SAMN44059795	Ukraine	Ukraine	-	+	-	-	-	-	-	+	-	-	-	-	+	+	-	-	+	-	-	-	+	+	-	-	+	-	-	-	-	-	+	-	-	-	-	-	+	-	-	-
MRSN110606	MRSN	Yes	2	Yes	2022	Blood	SAMN33993895	Landstuhl Regional Medical Center	Germany	-	+	-	-	-	-	-	+	-	-	-	-	+	+	-	-	+	-	-	-	+	+	-	-	+	-	-	-	-	-	+	-	-	-	-	-	+	-	-	-
MRSN483036	MRSN	Yes	2	No	2017	Surveillance	SAMN44059823	Landstuhl Regional Medical Center	Germany	-	+	-	-	-	-	-	+	-	+	-	-	+	+	-	-	+	-	-	-	+	+	-	-	+	-	-	-	-	-	+	-	-	+	-	-	+	-	-	-
MRSN549448	MRSN	Yes	-	No	2017	Urine	SAMN49607952	Makerere University Walter Reed Program	Uganda	+	-	-	-	-	-	-	-	-	+	-	-	+	+	+	-	+	-	-	-	-	+	-	-	+	-	-	-	-	-	+	-	-	+	-	+	+	-	-	-
MRSN549457	MRSN	Yes	-	Yes	2017	Urine	SAMN49607953	Makerere University Walter Reed Program	Uganda	+	-	-	-	-	-	-	-	-	+	-	-	+	+	+	-	+	-	-	-	-	+	-	-	+	-	-	-	-	-	+	-	-	+	-	+	+	-	-	-
MRSN122209	MRSN	Yes	2	No	2023	Wound	SAMN44059790	Ukraine	Ukraine	-	+	-	-	-	-	-	+	-	+	-	-	+	+	-	-	+	-	-	-	+	+	-	-	+	-	-	-	-	-	+	-	-	+	-	-	+	-	-	-
MRSN122251	MRSN	Yes	2	No	2023	Wound	SAMN44059794	Ukraine	Ukraine	-	+	-	-	-	-	-	+	-	+	-	-	+	+	-	-	+	-	-	-	+	+	-	-	+	-	-	-	-	-	+	-	-	+	-	-	+	-	-	-
MRSN131578	MRSN	Yes	2	No	2023	Environmental	SAMN49607944	Ukraine	Ukraine	-	+	-	-	-	-	-	+	-	+	-	-	+	+	-	-	+	-	-	-	+	+	-	-	+	-	-	-	-	-	+	-	-	+	-	-	+	+	+	+
MRSN122266	MRSN	Yes	2	No	2023	Burn	SAMN44059802	Ukraine	Ukraine	-	+	-	-	-	-	-	+	-	+	-	-	+	+	-	-	+	-	-	-	+	+	-	-	+	-	-	-	-	-	+	-	-	+	-	-	+	+	+	+
MRSN122279	MRSN	Yes	2	No	2023	Blood	SAMN44059803	Ukraine	Ukraine	-	+	-	-	-	-	-	+	-	+	-	-	+	+	-	-	+	-	-	-	+	+	-	-	+	-	-	-	-	-	+	-	-	+	-	-	+	+	+	+
MRSN122321	MRSN	Yes	2	No	2023	Blood	SAMN44059820	Ukraine	Ukraine	-	+	-	-	-	-	-	+	-	+	-	-	+	+	-	-	+	-	-	-	+	+	-	-	+	-	-	-	-	-	+	-	-	+	-	-	+	+	+	+
MRSN122336	MRSN	Yes	2	No	2023	Burn	SAMN44059857	Ukraine	Ukraine	-	+	-	-	-	-	-	+	-	+	-	-	+	+	-	-	+	-	-	-	+	+	-	-	+	-	-	-	-	-	+	-	-	+	-	-	+	+	+	+
MRSN122338	MRSN	Yes	2	No	2023	Wound	SAMN44059858	Ukraine	Ukraine	-	+	-	-	-	-	-	+	-	+	-	-	+	+	-	-	+	-	-	-	+	+	-	-	+	-	-	-	-	-	+	-	-	+	-	-	+	+	+	+
MRSN122352	MRSN	Yes	2	No	2022	Respiratory	SAMN44059861	Ukraine	Ukraine	-	+	-	-	-	-	-	+	-	+	-	-	+	+	-	-	+	-	-	-	+	+	-	-	+	-	-	-	-	-	+	-	-	+	-	-	+	+	+	+
MRSN122356	MRSN	Yes	2	No	2022	Respiratory	SAMN44059862	Ukraine	Ukraine	-	+	-	-	-	-	-	+	-	+	-	-	+	+	-	-	+	-	-	-	+	+	-	-	+	-	-	-	-	-	+	-	-	+	-	-	+	+	+	+
MRSN122357	MRSN	Yes	2	No	2022	Respiratory	SAMN44059863	Ukraine	Ukraine	-	+	-	-	-	-	-	+	-	+	-	-	+	+	-	-	+	-	-	-	+	+	-	-	+	-	-	-	-	-	+	-	-	+	-	-	+	+	+	+
MRSN129284	MRSN	Yes	2	Yes	2023	Wound	SAMN49607935	Ukraine	Ukraine	-	+	-	-	-	-	-	+	-	+	-	-	+	+	-	-	+	-	-	-	+	+	-	-	+	-	-	-	-	-	+	-	-	+	-	-	+	-	-	-
MRSN138644	MRSN	Yes	2	No	2024	Genital	SAMN49607945	Ukraine	Ukraine	-	+	-	-	-	-	-	+	-	+	-	-	+	+	-	-	+	-	-	-	+	+	-	-	+	-	-	-	-	-	+	-	-	+	-	-	+	-	-	-
MRSN138645	MRSN	Yes	2	No	2024	Urine	SAMN49607946	Ukraine	Ukraine	-	+	-	-	-	-	-	+	-	+	-	-	+	+	-	-	+	-	-	-	+	+	-	-	+	-	-	-	-	-	+	-	-	+	-	-	+	-	-	-
MRSN130352	MRSN	Yes	2	No	2023	Environmental	SAMN49607940	Ukraine	Ukraine	-	+	-	-	-	-	-	+	-	+	-	-	+	+	-	-	+	-	-	-	+	+	-	-	+	-	-	-	-	-	+	-	-	+	-	-	+	-	-	-
MRSN130358	MRSN	Yes	2	No	2023	Environmental	SAMN49607941	Ukraine	Ukraine	-	+	-	-	-	-	-	+	-	+	-	-	+	+	-	-	+	-	-	-	+	+	-	-	+	-	-	-	-	-	+	-	-	+	-	-	+	-	-	-
MRSN130364	MRSN	Yes	2	Yes	2023	Environmental	SAMN49607942	Ukraine	Ukraine	-	+	-	-	-	-	-	+	-	+	-	-	+	+	-	-	+	-	-	-	+	+	-	-	+	-	-	-	-	-	+	-	-	+	-	-	+	-	-	-
MRSN130275	MRSN	Yes	2	Yes	2023	Environmental	SAMN49607939	Ukraine	Ukraine	-	+	-	-	-	-	-	+	-	+	-	-	+	+	-	-	+	-	-	-	+	+	-	-	+	-	-	-	-	-	+	-	-	+	-	-	+	+	+	+
MRSN129223	MRSN	Yes	2	No	2023	Ulcer	SAMN49607934	Ukraine	Ukraine	-	+	-	-	-	-	-	+	-	+	-	-	+	+	-	-	+	-	-	-	+	+	-	-	+	-	-	-	-	-	+	-	-	+	-	-	+	-	-	-
MRSN129980	MRSN	Yes	2	Yes	2023	Environmental	SAMN49607936	Ukraine	Ukraine	-	+	-	-	-	-	-	+	-	+	-	-	+	+	-	-	+	-	-	-	+	+	-	-	+	-	-	-	-	-	+	-	-	+	-	-	+	-	-	-
MRSN129984	MRSN	Yes	2	No	2023	Environmental	SAMN49607937	Ukraine	Ukraine	-	+	-	-	-	-	-	+	-	+	-	-	+	+	-	-	+	-	-	-	+	+	-	-	+	-	-	-	-	-	+	-	-	+	-	-	+	-	-	-
MRSN129985	MRSN	Yes	2	No	2023	Environmental	SAMN49607938	Ukraine	Ukraine	-	+	-	-	-	-	-	+	-	+	-	-	+	+	-	-	+	-	-	-	+	+	-	-	+	-	-	-	-	-	+	-	-	+	-	-	+	-	-	-
MRSN131560	MRSN	Yes	2	No	2023	Environmental	SAMN49607943	Ukraine	Ukraine	-	+	-	-	-	-	-	+	-	+	-	-	+	+	-	-	+	-	-	-	+	+	-	-	+	-	-	-	-	-	+	-	-	+	-	-	+	-	-	-
MRSN122260	MRSN	Yes	2	No	2023	Wound	SAMN44059801	Ukraine	Ukraine	-	+	-	-	-	-	-	+	-	+	-	-	+	+	-	-	+	-	-	-	+	+	-	-	+	-	-	-	-	-	+	-	-	+	-	-	+	-	-	-
MRSN5506	MRSN	Yes	1	Yes	2005	Tissue	SAMN49607932	Walter Reed Army Medical Center - Washington DC	United States	-	-	-	-	+	-	-	-	-	-	-	-	+	+	-	+	+	-	-	-	-	+	-	+	-	-	-	-	-	-	+	-	-	-	-	+	+	-	-	-
MRSN5512	MRSN	Yes	1	No	2006	Tissue	SAMN49607933	Walter Reed Army Medical Center - Washington DC	United States	-	-	-	-	+	-	-	-	-	-	-	-	+	+	-	+	+	-	-	-	-	+	-	-	+	-	-	-	-	-	+	-	-	-	-	-	+	-	-	-
MRSN154012	MRSN	Yes	2	Yes	2024	Wound	SAMN49607949	Ukraine	Ukraine	-	-	-	-	-	-	-	+	-	+	-	-	+	+	-	-	+	-	-	-	+	+	-	-	+	-	-	-	-	-	+	-	-	+	-	-	+	-	-	-
MRSN154057	MRSN	Yes	2	No	2024	Fluid	SAMN49607950	Ukraine	Ukraine	-	-	-	-	-	-	-	+	-	+	-	-	+	+	-	-	+	-	-	-	+	+	-	-	+	-	-	-	-	-	+	-	-	+	-	-	+	-	-	-
MyJU122	GenBank	No	-	No	2016	Sputum	SAMD00141168	Department of Microbiology, Juntendo University School of Medicine	Myanmar	-	-	-	-	-	+	+	-	+	+	+	-	+	+	-	-	+	+	+	-	+	+	-	-	+	-	-	+	-	-	+	+	-	-	-	+	+	-	-	-
MyJU139	GenBank	No	-	No	2016	Wound	SAMD00141169	Department of Microbiology, Juntendo University School of Medicine	Myanmar	-	-	-	-	-	+	+	-	+	+	+	-	+	+	-	-	+	+	+	-	+	+	-	-	+	-	-	+	-	-	+	+	-	-	-	+	+	-	-	-
MyJU194	GenBank	No	-	No	2016	Wound	SAMD00141171	Department of Microbiology, Juntendo University School of Medicine	Myanmar	+	-	-	+	-	-	-	-	-	+	+	-	+	+	+	-	+	-	-	-	-	+	-	-	+	-	-	-	-	-	+	-	-	+	-	+	+	+	+	+
MyJU195	GenBank	No	-	No	2016	Wound	SAMD00141172	Department of Microbiology, Juntendo University School of Medicine	Myanmar	+	-	-	+	-	-	-	-	-	+	+	-	+	+	+	-	+	-	-	-	-	+	-	-	+	-	-	-	-	-	+	-	-	+	-	+	+	+	+	+
MyJU202	GenBank	No	-	No	2016	Blood	SAMD00141173	Department of Microbiology, Juntendo University School of Medicine	Myanmar	+	-	-	+	-	-	-	-	-	+	+	-	+	+	+	-	+	-	-	-	-	+	-	-	+	-	-	-	-	-	+	-	-	+	-	+	+	+	+	+
MyJU221	GenBank	No	-	No	2016	Wound	SAMD00141174	Department of Microbiology, Juntendo University School of Medicine	Myanmar	+	-	-	+	-	-	-	-	-	+	+	-	+	+	+	-	+	-	-	-	-	+	-	-	+	-	-	-	-	-	+	-	-	+	-	+	+	+	+	+
MyJU277	GenBank	No	-	No	2016	Urine	SAMD00141178	Department of Microbiology, Juntendo University School of Medicine	Myanmar	+	-	-	+	-	-	-	-	-	+	+	-	+	+	+	-	+	-	-	-	-	+	-	-	+	-	-	-	-	-	+	-	-	+	-	+	+	+	+	+
MyJU279	GenBank	No	-	No	2016	Wound	SAMD00141180	Department of Microbiology, Juntendo University School of Medicine	Myanmar	+	-	-	+	-	-	-	-	-	+	+	-	+	+	+	-	+	-	-	-	-	+	-	-	+	-	-	-	-	-	+	-	-	+	-	+	+	+	+	+
MyJU280	GenBank	No	-	No	2016	Urine	SAMD00141181	Department of Microbiology, Juntendo University School of Medicine	Myanmar	+	-	-	+	-	-	-	-	-	+	+	-	+	+	+	-	+	-	-	-	-	+	-	-	+	-	-	-	-	-	+	-	-	+	-	+	+	+	+	+
MyJU312	GenBank	No	-	No	2016	Wound	SAMD00141182	Department of Microbiology, Juntendo University School of Medicine	Myanmar	-	-	-	-	-	+	+	-	-	-	-	-	+	+	-	-	+	-	-	-	-	+	-	-	+	-	-	-	-	-	+	-	-	-	-	+	+	-	-	-
MyJU367	GenBank	No	-	No	2016	Wound	SAMD00141187	Department of Microbiology, Juntendo University School of Medicine	Myanmar	-	-	-	-	-	+	+	-	+	+	+	-	+	+	-	-	+	+	+	-	+	+	-	-	+	-	-	+	-	-	+	+	-	-	-	+	+	-	-	-
MyJU399	GenBank	No	-	No	2016	Wound	SAMD00141189	Department of Microbiology, Juntendo University School of Medicine	Myanmar	-	-	-	+	-	-	-	-	-	-	+	-	+	+	-	-	+	-	-	-	-	+	-	-	+	-	-	-	-	-	+	-	-	-	-	-	+	-	-	-
MyJU428	GenBank	No	-	No	2016	Wound	SAMD00141193	Department of Microbiology, Juntendo University School of Medicine	Myanmar	+	-	-	+	-	-	-	-	-	+	+	-	+	+	-	-	+	-	-	-	-	+	-	-	+	-	-	-	-	-	+	-	-	+	-	+	+	+	+	+
MyJU452	GenBank	No	-	No	2016	Wound	SAMD00141194	Department of Microbiology, Juntendo University School of Medicine	Myanmar	+	-	-	+	-	-	-	-	-	+	+	-	+	+	+	-	+	-	-	-	-	+	-	-	+	-	-	-	-	-	+	-	-	+	-	+	+	+	+	+
MyJU456	GenBank	No	-	No	2016	Pus	SAMD00141195	Department of Microbiology, Juntendo University School of Medicine	Myanmar	-	-	-	+	-	-	-	-	-	+	+	-	+	+	-	-	+	-	-	-	-	+	-	-	+	-	-	-	-	-	+	-	-	+	-	-	+	-	-	-
MyJU493	GenBank	No	-	No	2017	Pus	SAMD00141198	Department of Microbiology, Juntendo University School of Medicine	Myanmar	-	-	-	-	-	+	+	-	-	-	-	-	+	+	-	-	+	-	-	-	-	+	-	-	+	-	-	-	-	-	+	-	-	-	-	+	+	-	-	-
MyJU514	GenBank	No	-	No	2017	Urine	SAMD00141199	Department of Microbiology, Juntendo University School of Medicine	Myanmar	+	-	-	+	-	-	-	-	-	+	+	-	+	+	+	-	+	-	-	-	-	+	-	-	+	-	-	-	-	-	-	-	-	+	-	+	+	+	+	+
MyJU52	GenBank	No	-	No	2016	Wound	SAMD00141163	Department of Microbiology, Juntendo University School of Medicine	Myanmar	-	-	-	-	-	+	+	-	+	+	+	-	+	+	-	-	+	+	+	-	+	+	-	-	+	-	+	-	-	-	+	+	-	-	-	+	+	-	-	-
MyJU522	GenBank	No	-	No	2017	Urine	SAMD00141201	Department of Microbiology, Juntendo University School of Medicine	Myanmar	+	-	-	+	-	-	-	-	-	+	+	-	+	+	+	-	+	-	-	-	-	+	-	-	+	-	-	-	-	-	+	-	-	+	-	+	+	+	+	+
MyJU591	GenBank	No	-	No	2017	Urine	SAMD00141203	Department of Microbiology, Juntendo University School of Medicine	Myanmar	+	-	-	+	-	-	-	-	-	+	+	-	+	+	+	-	+	-	-	-	-	+	-	-	+	-	-	-	-	-	+	-	-	+	-	+	+	+	+	+
MyJU62	GenBank	No	-	No	2016	Wound	SAMD00141164	Department of Microbiology, Juntendo University School of Medicine	Myanmar	-	-	-	-	-	+	+	-	+	+	+	-	+	+	-	-	+	+	+	-	+	+	-	-	+	-	-	+	-	-	+	+	-	-	-	+	+	-	-	-
MyJU65	GenBank	No	-	No	2016	Wound	SAMD00141165	Department of Microbiology, Juntendo University School of Medicine	Myanmar	-	-	-	-	-	+	+	-	+	+	+	-	+	+	-	-	+	+	+	-	+	+	-	-	+	-	+	-	-	-	+	+	-	-	-	+	+	-	-	-
P15	GenBank	Yes	2	No	2022	Unknown	SAMN38358320	Swiss National Reference Center for Emerging Antibiotic Resistance (NARA) reference laboratory	Switzerland	-	+	-	-	-	-	-	+	-	+	-	-	+	+	-	-	+	-	-	-	+	+	-	-	+	-	-	-	-	-	+	-	-	+	-	-	+	+	+	+
P17	GenBank	Yes	2	No	2022	Unknown	SAMN38358322	Swiss National Reference Center for Emerging Antibiotic Resistance (NARA) reference laboratory	Switzerland	-	+	-	-	-	-	-	+	-	+	-	-	+	+	-	-	+	-	-	-	+	+	-	-	+	-	-	-	-	-	+	-	-	+	-	-	+	-	-	-
P19	GenBank	Yes	2	No	2022	Unknown	SAMN38358324	Swiss National Reference Center for Emerging Antibiotic Resistance (NARA) reference laboratory	Switzerland	-	+	-	-	-	-	-	+	-	+	-	-	+	+	-	-	+	-	-	-	+	+	-	-	+	-	-	-	-	-	+	-	-	+	-	-	+	+	+	+
P7	GenBank	Yes	2	No	2022	Unknown	SAMN38358312	Swiss National Reference Center for Emerging Antibiotic Resistance (NARA) reference laboratory	Switzerland	-	+	-	-	-	-	-	+	-	-	-	-	+	+	-	-	+	-	-	-	+	+	-	-	+	-	-	-	-	-	+	-	-	-	-	-	+	-	-	-
PA_20	GenBank	Yes	-	No	2017	Respiratory	SAMN25231125	Washington University in St. Louis School of Medicine	Pakistan	-	-	-	+	-	-	-	-	-	-	-	-	+	+	-	-	+	-	-	-	-	+	-	-	+	-	-	-	+	-	+	-	-	-	-	-	+	-	-	-
PA_70	GenBank	Yes	-	No	2017	Respiratory	SAMN25231169	Washington University in St. Louis School of Medicine	Pakistan	-	-	-	+	-	-	-	-	-	-	-	-	+	+	-	-	+	-	-	-	-	+	-	-	+	-	-	-	+	-	+	-	-	-	-	-	+	-	-	-
PA_78	GenBank	Yes	-	No	2017	Respiratory	SAMN25231176	Washington University in St. Louis School of Medicine	Pakistan	-	-	-	+	-	-	-	-	-	-	-	-	+	+	-	-	+	-	-	-	-	+	-	-	+	-	-	-	+	-	+	-	-	-	-	-	+	-	-	-
PA217	GenBank	No	-	No	2018	Eye	SAMN13340391	LV Prasad Eye Institute	India	-	-	-	-	-	-	-	-	-	-	-	+	+	+	-	-	+	-	-	-	-	+	-	-	+	-	-	-	-	-	+	-	-	-	-	+	+	-	-	-
PAN-10	GenBank	No	-	No	2010	Unknown	SAMN21906726	Norwegian National Advisory Unit on Detection of Antimicrobial Resistance	Norway	-	-	-	-	+	-	-	-	-	-	-	-	+	+	-	+	+	-	-	-	-	+	-	-	+	-	-	-	-	-	+	-	-	-	-	-	+	-	-	-
PAN-43	GenBank	No	-	No	2019	Rectal	SAMN21906759	Norwegian National Advisory Unit on Detection of Antimicrobial Resistance	Norway	-	-	-	-	-	+	+	-	-	-	-	-	+	+	-	-	+	-	+	-	-	+	-	-	+	-	-	-	-	-	+	-	-	-	-	-	+	-	-	-
PAN-54	GenBank	No	-	No	2022	Rectal	SAMN37825782	Norwegian National Advisory Unit on Detection of Antimicrobial Resistance	Norway	-	+	-	-	-	-	-	+	-	+	-	-	+	+	-	-	+	-	-	-	+	+	-	-	+	-	-	-	-	-	+	-	-	+	-	-	+	-	-	-
PAN-57	GenBank	No	-	No	2022	Unknown	SAMN37825785	Norwegian National Advisory Unit on Detection of Antimicrobial Resistance	Norway	-	+	-	-	-	-	-	+	-	+	-	-	+	+	-	-	+	-	-	-	+	+	-	-	+	-	-	-	-	-	+	-	-	+	-	-	+	-	-	-
PAN-62	GenBank	No	-	No	2022	Unknown	SAMN37825790	Norwegian National Advisory Unit on Detection of Antimicrobial Resistance	Norway	-	+	-	-	-	-	-	+	-	-	-	-	+	+	-	-	+	-	-	-	+	+	-	-	+	-	-	-	-	-	+	-	-	-	-	-	+	-	-	-
PAN-65	GenBank	No	-	No	2022	Unknown	SAMN37825793	Norwegian National Advisory Unit on Detection of Antimicrobial Resistance	Norway	-	+	-	-	-	-	-	+	-	+	-	-	+	+	-	-	+	-	-	-	+	+	-	-	+	-	-	-	-	-	+	-	-	+	-	-	+	+	+	+
PAN-66	GenBank	No	-	No	2022	Unknown	SAMN37825794	Norwegian National Advisory Unit on Detection of Antimicrobial Resistance	Norway	-	+	-	-	-	-	-	+	-	-	-	-	+	+	-	-	+	-	-	-	+	+	-	-	+	-	-	-	-	-	+	-	-	-	-	-	+	-	-	-
RIVM_C036647	RIVM	No	-	No	2020	Urine	SAMN31807479	National Institute for Public Health and the Environment (RIVM)	Netherlands	+	-	-	-	-	-	-	-	-	+	-	-	+	+	+	-	+	-	-	-	-	+	-	-	+	-	-	-	-	-	+	-	-	-	-	+	+	+	+	+
RIVM_C044328	RIVM	Yes	2	No	2022	Rectal	SAMN31807480	National Institute for Public Health and the Environment (RIVM)	Netherlands	-	-	+	-	-	-	-	+	-	+	-	-	+	+	-	-	+	-	-	-	+	+	-	-	+	-	-	-	-	-	+	-	-	+	-	-	+	-	-	-
RIVM_C044873	RIVM	Yes	2	No	2022	Rectal	SAMN31807486	National Institute for Public Health and the Environment (RIVM)	Netherlands	-	+	-	-	-	-	-	+	-	+	-	-	+	+	-	-	+	-	-	-	+	+	-	-	+	-	-	-	-	-	+	-	-	+	-	-	+	-	-	-
RIVM_C047481	RIVM	Yes	2	No	2022	Rectal	SAMN31807514	National Institute for Public Health and the Environment (RIVM)	Netherlands	-	+	-	-	-	-	-	+	-	+	-	-	+	+	-	-	+	-	-	-	+	+	-	-	+	-	-	-	-	-	+	-	-	+	-	-	+	-	-	-
RIVM_C048060	RIVM	Yes	2	No	2022	Wound	SAMN31807519	National Institute for Public Health and the Environment (RIVM)	Netherlands	-	+	-	-	-	-	-	+	-	+	-	-	+	+	-	-	+	-	-	-	+	+	-	-	+	-	-	-	-	-	+	-	-	+	-	-	+	+	+	+
RIVM_C048079	RIVM	Yes	2	No	2022	Wound	SAMN31807522	National Institute for Public Health and the Environment (RIVM)	Netherlands	-	+	-	-	-	-	-	+	-	+	-	-	+	+	-	-	+	-	-	-	+	+	-	-	+	-	-	-	-	-	+	-	-	+	-	-	+	+	+	+
RIVM_C048200	RIVM	Yes	2	No	2022	Tissue	SAMN38223552	National Institute for Public Health and the Environment (RIVM)	Netherlands	-	+	-	-	-	-	-	+	-	+	-	-	+	+	-	-	+	-	-	-	+	+	-	-	+	-	-	-	-	-	+	-	-	+	-	-	+	-	-	-
RIVM_C048769	RIVM	Yes	2	No	2022	Tissue	SAMN38223581	National Institute for Public Health and the Environment (RIVM)	Netherlands	-	+	-	-	-	-	-	+	-	-	-	-	+	+	-	-	+	-	-	-	+	+	-	-	+	-	-	-	-	-	+	-	-	-	-	-	+	-	-	-
RIVM_C048775	RIVM	No	-	No	2022	Pus	SAMN38223582	National Institute for Public Health and the Environment (RIVM)	Netherlands	-	-	-	-	-	-	-	+	-	-	-	-	+	+	-	-	+	-	-	-	+	+	-	-	+	-	-	-	-	-	+	-	-	-	-	-	+	-	-	-
RIVM_C055366	RIVM	Yes	2	No	2023	Wound	SAMN39950575	National Institute for Public Health and the Environment (RIVM)	Netherlands	-	+	-	-	-	-	-	+	-	-	-	-	+	+	-	-	+	-	-	-	+	+	-	-	+	-	-	-	-	-	+	-	-	-	-	-	+	-	-	-
RIVM_C055461	RIVM	Yes	2	No	2023	Urine	SAMN39950610	National Institute for Public Health and the Environment (RIVM)	Netherlands	-	+	-	-	-	-	-	+	-	+	-	-	+	+	-	-	+	-	-	-	+	+	-	-	+	-	-	-	-	-	+	-	-	+	-	-	+	+	+	+
RIVM_C059209	RIVM	Yes	2	No	2023	Wound	SAMN39950654	National Institute for Public Health and the Environment (RIVM)	Netherlands	-	+	-	-	-	-	-	+	-	+	-	-	+	+	-	-	+	-	-	-	+	+	-	-	+	-	-	-	-	-	+	-	-	+	-	-	+	-	-	-
RIVM_C068529	RIVM	No	-	No	2023	Urine	SAMN39950655	National Institute for Public Health and the Environment (RIVM)	Netherlands	-	+	-	-	-	-	-	+	-	+	-	-	+	+	-	-	+	-	-	-	+	+	-	-	+	-	-	-	-	-	+	-	-	+	-	-	+	-	-	-
RIVM_C068567	RIVM	No	-	No	2023	Urine	SAMN39950656	National Institute for Public Health and the Environment (RIVM)	Netherlands	-	+	-	-	-	-	-	+	-	+	-	-	+	+	-	-	+	-	-	-	+	+	-	-	+	-	-	-	-	-	+	-	-	+	-	-	+	-	-	-
RIVM_C068715	RIVM	No	-	No	2024	Urine	SAMN39950657	National Institute for Public Health and the Environment (RIVM)	Netherlands	-	+	-	-	-	-	-	+	-	+	-	-	+	+	-	-	+	-	-	-	+	+	-	-	+	-	-	-	-	-	+	-	-	+	-	-	+	+	+	+
RIVM_C084837	RIVM	No	-	No	2024	Wound	SAMN39950658	National Institute for Public Health and the Environment (RIVM)	Netherlands	-	+	-	-	-	-	-	+	-	+	-	-	+	+	-	-	+	-	-	-	+	+	-	-	+	-	-	-	-	-	+	-	-	+	-	-	+	-	-	-
S.125.22.Pa	GenBank	Yes	2	No	2022	Skin	SAMEA112251235	University Hospital Jena	Germany	-	+	-	-	-	-	-	+	-	+	-	-	+	+	-	-	+	-	-	-	+	+	-	-	+	-	-	-	-	-	+	-	-	+	-	-	+	+	+	+
S.80.22.Pa	GenBank	Yes	2	No	2022	Wound	SAMEA112251237	University Hospital Jena	Germany	-	+	-	-	-	-	-	+	-	+	-	-	+	+	-	-	+	-	-	-	+	+	-	-	+	-	-	-	-	-	+	-	-	+	-	-	+	-	-	-
SOMR_OS010D	GenBank	Yes	-	No	2023	Wound	SAMEA116293598	Kilimanjaro Christian Medical Centre	Tanzania	-	-	-	-	-	-	-	-	-	-	-	-	+	+	-	-	+	-	-	-	-	+	-	+	-	-	-	-	-	-	+	-	-	-	-	-	+	-	-	-
1RIVM, National Institute for Public Health and the Environment; MRSN, Multidrug Resistant Organism Repository and Surveillance Network.
2Subset of isolates used to generate figure 2 for which sequencing reads were available and reads/assemblies passed quality controls at the MRSN.
3Phylogenetic groups used to designate the population structure for the time-stanped phylogeny presented in figure 2.
4Subset of isolates selected for long-read sequencing using Oxford Nanopore.
[truncated: 12 more columns]
