# Supplementary material for: Recurring acquisition of carbapenemase genes and global emergence of Pseudomonas aeruginosa ST-1047, a lineage shaped by geopolitical conflicts
Source: mBio. 2025 Oct 8;16(11):e02020-25. doi: 10.1128/mbio.02020-25 (PMC12607901; doi:10.1128/mbio.02020-25)
Supplement: Table S2 — SNP matrix. [file mbio.02020-25-s0004.xlsx]

## Sheet: Sheet1
Supplemental Table S2 - SNP matrix
Sample ID	Subclone1	FFDD_1011	SOMR_OS010D	MRSN549448	MRSN549457	AUSMDU00038092	1802896	PA_70	PA_78	PA_20	2022JQ-00126	MRSN1002765	MRSN5506	MRSN5512	2021JQ-00019	2021JQ-00018	2021JQ-00009	2020JQ-00022	2020JQ-00029	2020JQ-00028	2020JQ-00027	2020JQ-00026	2020JQ-00025	2020JQ-00142	2021JQ-00571	S.125.22.Pa	AMA004860	MRSN122266	MRSN122279	MRSN122321	MRSN122336	MRSN122338	MRSN122352	MRSN122356	MRSN122357	MRSN130275	MRSN131578	RIVM_C048079	RIVM_C048060	P19	P15	RIVM_C055461	MRSN122209	MRSN122251	MRSN122260	MRSN122306	MRSN126503	MRSN129980	MRSN129984
FFDD_1011	-	0	22	25	24	90	66	38	38	36	34	57	54	55	74	76	68	74	75	74	74	67	73	76	77	51	50	50	50	50	50	50	51	50	50	52	52	51	51	50	52	51	58	61	57	58	60	79	59
SOMR_OS010D	-	22	0	41	38	114	85	55	55	51	51	76	76	77	92	94	88	91	94	92	92	85	90	93	95	70	69	70	70	70	70	70	71	70	70	72	71	70	69	68	71	71	78	82	77	78	80	103	78
MRSN549448	-	25	41	0	16	113	83	54	54	51	53	77	78	79	91	93	86	91	95	93	93	85	90	93	93	68	67	68	68	68	68	68	68	68	68	70	69	68	67	66	69	69	79	82	78	78	80	103	78
MRSN549457	-	24	38	16	0	108	76	51	51	47	46	72	72	73	87	89	80	87	91	89	89	81	88	88	89	66	66	67	67	67	67	67	68	67	67	69	68	66	66	65	68	68	72	75	71	71	74	97	72
AUSMDU00038092	-	90	114	113	108	0	128	97	96	92	104	100	102	103	119	121	112	118	120	119	119	109	116	120	122	115	111	115	115	115	115	115	116	115	115	117	116	112	114	114	117	116	122	126	121	122	124	151	123
1802896	-	66	85	83	76	128	0	68	68	58	74	92	94	95	111	113	105	110	113	111	111	102	104	112	112	83	81	83	83	83	83	83	83	83	83	85	84	83	83	82	86	84	92	96	91	92	94	121	93
PA_70	-	38	55	54	51	97	68	0	0	0	42	59	61	62	78	80	72	77	80	78	78	69	76	79	81	53	51	53	53	53	52	53	54	53	53	55	54	53	53	52	55	52	62	66	61	62	63	91	63
PA_78	-	38	55	54	51	96	68	0	0	0	42	60	60	61	78	80	72	77	80	78	78	69	76	79	81	53	51	53	53	53	52	53	54	53	53	55	54	53	53	52	55	52	61	65	60	61	62	91	63
PA_20	-	36	51	51	47	92	58	0	0	0	40	55	52	53	71	72	65	69	72	70	70	62	69	71	73	49	47	49	49	49	48	49	49	49	49	51	49	49	49	48	50	48	57	61	56	57	58	83	60
2022JQ-00126	-	34	51	53	46	104	74	42	42	40	0	65	67	68	84	86	78	83	86	84	84	74	81	85	87	58	57	58	58	58	58	58	59	58	58	60	59	58	58	59	61	59	67	71	66	67	69	95	67
MRSN1002765	1	57	76	77	72	100	92	59	60	55	65	0	16	17	33	35	27	32	35	33	33	25	31	34	36	83	81	83	83	83	83	83	84	83	83	85	84	82	83	82	86	84	90	94	89	90	92	122	95
MRSN5506	1	54	76	78	72	102	94	61	60	52	67	16	0	1	28	30	22	28	31	29	29	20	27	30	31	81	79	81	81	81	81	81	82	81	81	83	82	80	81	79	84	82	92	96	91	92	94	121	94
MRSN5512	1	55	77	79	73	103	95	62	61	53	68	17	1	0	30	32	24	29	32	30	30	21	28	32	33	83	81	83	83	83	83	83	84	83	83	85	84	82	83	81	86	84	93	97	92	93	95	121	95
2021JQ-00019	1	74	92	91	87	119	111	78	78	71	84	33	28	30	0	2	12	29	32	30	30	22	26	2	3	100	96	100	100	100	100	100	101	100	100	102	101	99	100	99	103	101	111	115	110	111	113	139	112
2021JQ-00018	1	76	94	93	89	121	113	80	80	72	86	35	30	32	2	0	14	31	34	32	32	24	28	0	1	102	98	102	102	102	102	102	103	102	102	104	103	101	102	101	105	103	113	117	112	113	115	141	114
2021JQ-00009	1	68	88	86	80	112	105	72	72	65	78	27	22	24	12	14	0	23	26	24	24	16	20	14	15	95	90	95	95	95	94	95	96	95	95	96	96	94	95	95	98	96	106	110	105	105	108	134	107
2020JQ-00022	1	74	91	91	87	118	110	77	77	69	83	32	28	29	29	31	23	0	3	1	1	13	17	31	32	97	94	97	97	97	97	97	98	97	97	99	98	95	95	96	100	97	108	112	107	108	110	136	109
2020JQ-00029	1	75	94	95	91	120	113	80	80	72	86	35	31	32	32	34	26	3	0	2	2	16	20	34	35	101	97	101	101	101	101	101	102	101	101	103	102	99	99	101	105	101	111	115	110	111	112	140	113
2020JQ-00028	1	74	92	93	89	119	111	78	78	70	84	33	29	30	30	32	24	1	2	0	0	14	18	32	33	99	95	99	99	99	99	99	100	99	99	101	100	97	97	98	102	99	109	113	108	109	111	138	111
2020JQ-00027	1	74	92	93	89	119	111	78	78	70	84	33	29	30	30	32	24	1	2	0	0	14	18	32	33	99	95	99	99	99	99	99	100	99	99	101	100	97	97	99	103	99	109	113	108	109	111	138	111
2020JQ-00026	1	67	85	85	81	109	102	69	69	62	74	25	20	21	22	24	16	13	16	14	14	0	12	24	25	88	86	88	88	88	88	88	89	88	88	90	89	86	86	88	92	88	99	103	98	99	101	128	101
2020JQ-00025	1	73	90	90	88	116	104	76	76	69	81	31	27	28	26	28	20	17	20	18	18	12	0	28	29	97	95	97	97	97	97	97	98	97	97	99	98	95	95	97	101	98	106	110	105	106	108	133	108
2020JQ-00142	1	76	93	93	88	120	112	79	79	71	85	34	30	32	2	0	14	31	34	32	32	24	28	0	1	102	97	102	102	102	101	102	103	102	102	103	103	101	101	102	106	103	113	117	112	112	115	141	114
2021JQ-00571	1	77	95	93	89	122	112	81	81	73	87	36	31	33	3	1	15	32	35	33	33	25	29	1	0	103	99	103	103	103	103	103	104	103	103	105	104	102	102	103	107	104	114	118	113	114	116	142	115
S.125.22.Pa	2	51	70	68	66	115	83	53	53	49	58	83	81	83	100	102	95	97	101	99	99	88	97	102	103	0	1	2	2	2	2	2	3	2	2	4	3	2	2	2	6	3	44	48	43	44	46	70	44
AMA004860	2	50	69	67	66	111	81	51	51	47	57	81	79	81	96	98	90	94	97	95	95	86	95	97	99	1	0	1	1	1	1	1	2	1	1	3	2	1	1	1	4	2	42	46	41	41	44	71	43
MRSN122266	2	50	70	68	67	115	83	53	53	49	58	83	81	83	100	102	95	97	101	99	99	88	97	102	103	2	1	0	0	0	0	0	1	0	0	2	3	2	2	2	6	3	44	48	43	44	46	70	44
MRSN122279	2	50	70	68	67	115	83	53	53	49	58	83	81	83	100	102	95	97	101	99	99	88	97	102	103	2	1	0	0	0	0	0	1	0	0	2	3	2	2	2	6	3	44	48	43	44	46	70	44
MRSN122321	2	50	70	68	67	115	83	53	53	49	58	83	81	83	100	102	95	97	101	99	99	88	97	102	103	2	1	0	0	0	0	0	1	0	0	2	3	2	2	2	6	3	44	48	43	44	46	70	44
MRSN122336	2	50	70	68	67	115	83	52	52	48	58	83	81	83	100	102	94	97	101	99	99	88	97	101	103	2	1	0	0	0	0	0	1	0	0	2	3	2	2	2	6	3	44	48	43	44	46	70	44
MRSN122338	2	50	70	68	67	115	83	53	53	49	58	83	81	83	100	102	95	97	101	99	99	88	97	102	103	2	1	0	0	0	0	0	1	0	0	2	3	2	2	2	6	3	44	48	43	44	46	70	44
MRSN122352	2	51	71	68	68	116	83	54	54	49	59	84	82	84	101	103	96	98	102	100	100	89	98	103	104	3	2	1	1	1	1	1	0	1	1	3	4	2	3	3	7	4	45	49	44	45	47	71	45
MRSN122356	2	50	70	68	67	115	83	53	53	49	58	83	81	83	100	102	95	97	101	99	99	88	97	102	103	2	1	0	0	0	0	0	1	0	0	2	3	2	2	2	6	3	44	48	43	44	46	70	44
MRSN122357	2	50	70	68	67	115	83	53	53	49	58	83	81	83	100	102	95	97	101	99	99	88	97	102	103	2	1	0	0	0	0	0	1	0	0	2	3	2	2	2	6	3	44	48	43	44	46	70	44
MRSN130275	2	52	72	70	69	117	85	55	55	51	60	85	83	85	102	104	96	99	103	101	101	90	99	103	105	4	3	2	2	2	2	2	3	2	2	0	5	4	4	4	8	5	46	50	45	46	48	72	46
MRSN131578	2	52	71	69	68	116	84	54	54	49	59	84	82	84	101	103	96	98	102	100	100	89	98	103	104	3	2	3	3	3	3	3	4	3	3	5	0	3	3	3	7	4	45	49	44	45	47	71	45
RIVM_C048079	2	51	70	68	66	112	83	53	53	49	58	82	80	82	99	101	94	95	99	97	97	86	95	101	102	2	1	2	2	2	2	2	2	2	2	4	3	0	2	1	6	3	43	46	42	42	45	69	44
RIVM_C048060	2	51	69	67	66	114	83	53	53	49	58	83	81	83	100	102	95	95	99	97	97	86	95	101	102	2	1	2	2	2	2	2	3	2	2	4	3	2	0	1	6	3	44	48	43	43	46	69	44
P19	2	50	68	66	65	114	82	52	52	48	59	82	79	81	99	101	95	96	101	98	99	88	97	102	103	2	1	2	2	2	2	2	3	2	2	4	3	1	1	0	6	3	43	47	42	43	46	70	44
P15	2	52	71	69	68	117	86	55	55	50	61	86	84	86	103	105	98	100	105	102	103	92	101	106	107	6	4	6	6	6	6	6	7	6	6	8	7	6	6	6	0	7	48	52	47	48	51	75	48
RIVM_C055461	2	51	71	69	68	116	84	52	52	48	59	84	82	84	101	103	96	97	101	99	99	88	98	103	104	3	2	3	3	3	3	3	4	3	3	5	4	3	3	3	7	0	45	49	44	45	47	71	45
MRSN122209	2	58	78	79	72	122	92	62	61	57	67	90	92	93	111	113	106	108	111	109	109	99	106	113	114	44	42	44	44	44	44	44	45	44	44	46	45	43	44	43	48	45	0	4	1	2	4	52	26
MRSN122251	2	61	82	82	75	126	96	66	65	61	71	94	96	97	115	117	110	112	115	113	113	103	110	117	118	48	46	48	48	48	48	48	49	48	48	50	49	46	48	47	52	49	4	0	5	6	8	56	30
MRSN122260	2	57	77	78	71	121	91	61	60	56	66	89	91	92	110	112	105	107	110	108	108	98	105	112	113	43	41	43	43	43	43	43	44	43	43	45	44	42	43	42	47	44	1	5	0	1	3	51	25
MRSN122306	2	58	78	78	71	122	92	62	61	57	67	90	92	93	111	113	105	108	111	109	109	99	106	112	114	44	41	44	44	44	44	44	45	44	44	46	45	42	43	43	48	45	2	6	1	0	4	52	26
MRSN126503	2	60	80	80	74	124	94	63	62	58	69	92	94	95	113	115	108	110	112	111	111	101	108	115	116	46	44	46	46	46	46	46	47	46	46	48	47	45	46	46	51	47	4	8	3	4	0	54	28
MRSN129980	2	79	103	103	97	151	121	91	91	83	95	122	121	121	139	141	134	136	140	138	138	128	133	141	142	70	71	70	70	70	70	70	71	70	70	72	71	69	69	70	75	71	52	56	51	52	54	0	51
MRSN129984	2	59	78	78	72	123	93	63	63	60	67	95	94	95	112	114	107	109	113	111	111	101	108	114	115	44	43	44	44	44	44	44	45	44	44	46	45	44	44	44	48	45	26	30	25	26	28	51	0
MRSN129985	2	79	103	102	96	150	120	90	90	83	94	121	120	121	138	140	133	135	139	137	137	127	132	140	141	69	71	69	69	69	69	69	70	69	69	71	70	68	69	69	74	70	51	55	50	51	53	1	50
MRSN130352	2	60	80	80	74	124	94	64	63	58	69	92	94	95	113	115	108	110	112	111	111	101	108	115	116	46	44	46	46	46	46	46	47	46	46	48	47	45	46	45	50	47	4	8	3	4	2	54	28
MRSN130364	2	60	80	80	74	124	94	64	63	59	69	92	94	95	113	115	107	110	112	111	111	101	108	114	116	46	45	46	46	46	46	46	47	46	46	48	47	45	46	45	50	47	4	8	3	4	2	54	28
MRSN131560	2	64	84	85	79	129	99	69	69	66	73	100	98	100	117	119	112	114	118	116	116	106	113	119	120	48	47	48	48	48	48	48	49	48	48	50	49	48	48	48	52	49	30	34	29	30	32	55	12
MRSN567277	2	51	69	70	64	114	84	54	54	51	58	85	84	85	102	104	97	99	103	101	101	91	98	104	105	33	32	33	33	33	33	33	34	33	33	35	34	33	33	34	38	34	15	19	14	15	17	40	11
P17	2	55	74	74	68	119	88	59	58	54	63	87	88	89	106	108	101	103	107	105	105	95	102	108	109	42	40	42	42	42	42	42	43	42	42	44	43	40	42	42	47	43	6	10	5	6	8	50	24
MRSN129223	2	66	86	88	83	132	101	72	72	62	76	101	100	101	118	120	113	114	119	117	117	106	113	120	121	49	51	49	49	49	49	49	50	49	49	51	50	49	49	50	53	50	59	63	58	59	61	87	61
MRSN129284	2	64	82	78	78	128	95	66	66	61	68	95	94	95	112	114	106	109	112	111	110	100	109	114	115	45	46	45	45	45	45	45	46	45	45	47	46	45	45	46	49	46	55	59	54	55	57	85	56
MRSN130358	2	61	80	75	75	125	92	64	64	59	65	92	91	92	109	111	103	106	109	108	107	97	106	111	112	41	42	41	41	41	41	41	42	41	41	43	42	41	41	41	44	42	51	55	50	51	53	81	52
MRSN138644	2	53	73	70	71	120	88	58	57	54	60	87	86	87	104	106	98	101	105	103	103	93	101	105	107	34	32	33	34	34	34	34	35	34	34	36	35	34	34	34	38	35	43	47	42	43	45	71	45
MRSN138645	2	57	79	78	74	124	92	63	63	57	68	87	89	90	107	109	102	104	108	106	106	96	102	109	110	44	46	44	44	44	44	44	45	44	44	46	45	43	44	44	49	45	52	56	51	52	54	81	55
MRSN146626	2	51	68	66	65	114	81	52	52	49	56	81	80	81	98	100	93	95	99	97	97	86	95	100	101	30	29	30	30	30	30	30	31	30	30	32	31	30	30	30	34	31	40	44	39	40	42	69	40
MRSN146647	2	70	91	92	87	136	105	76	76	66	80	105	104	105	122	124	117	118	123	121	121	110	117	124	125	53	54	53	53	53	53	53	54	53	53	55	54	53	53	54	57	54	63	67	62	63	65	91	65
MRSN154568	2	71	93	92	89	137	106	78	78	68	82	107	106	107	124	126	118	120	125	123	123	112	119	125	127	55	54	55	55	55	55	55	56	55	55	57	56	55	55	56	59	56	65	69	64	65	67	93	67
MRSN483036	2	54	74	71	68	120	87	58	58	53	63	84	86	87	104	106	99	101	105	103	103	91	100	106	107	37	35	37	37	37	37	37	38	37	37	39	38	37	37	37	41	38	47	51	46	47	49	76	46
MRSN567268	2	48	67	65	63	113	81	50	50	47	55	79	78	79	96	98	91	93	97	95	95	85	93	98	99	28	27	28	28	28	28	28	29	28	28	30	29	28	28	29	33	29	37	41	36	37	39	68	39
RIVM_C047481	2	55	72	71	70	119	86	58	58	54	62	85	84	85	102	104	97	99	103	101	101	90	99	104	105	35	33	35	35	35	35	35	36	35	35	37	36	34	35	35	39	36	43	47	42	42	45	71	45
RIVM_C048200	2	52	73	71	69	117	85	56	56	52	61	82	82	83	100	102	95	97	101	99	99	87	97	102	103	34	32	34	34	34	34	34	35	34	34	36	35	33	34	34	37	35	42	46	41	42	44	69	44
RIVM_C059209	2	53	72	70	69	117	85	56	55	51	60	85	84	85	102	104	97	98	102	100	100	91	99	104	105	33	31	33	33	33	32	33	34	33	33	35	34	32	33	33	37	34	43	47	42	43	45	72	43
S.80.22.Pa	2	51	70	67	67	114	82	53	53	48	59	80	79	80	97	99	92	94	98	96	96	85	94	99	100	32	31	31	31	31	31	31	32	31	31	33	33	31	32	32	36	33	41	45	40	41	43	67	41
AMA004703	2	57	74	74	69	115	87	59	59	54	64	88	86	87	105	107	100	101	105	103	103	93	101	107	107	37	36	37	37	37	37	37	38	37	37	39	38	37	37	36	40	38	48	52	47	47	50	73	49
AMA004762	2	52	70	70	68	112	83	54	54	49	60	80	78	79	97	99	92	93	96	94	93	85	93	99	100	31	30	31	30	31	30	31	31	31	31	33	32	31	31	31	34	32	41	45	40	40	43	71	43
M21	2	51	69	69	66	109	83	54	54	51	59	83	82	83	100	102	96	98	102	100	100	89	97	102	104	34	31	33	33	33	33	33	34	33	33	35	35	32	34	35	38	35	42	46	41	42	43	67	43
MRSN110606	2	56	74	74	72	120	88	59	59	53	64	87	85	87	104	106	99	101	105	103	102	93	101	106	107	36	34	36	36	36	36	36	37	36	36	38	37	35	35	37	41	37	48	52	47	48	50	74	48
MRSN126471	2	53	71	71	67	114	85	56	56	53	60	85	84	85	101	103	97	99	103	101	101	91	98	103	105	34	31	34	34	34	34	34	35	34	34	36	35	32	34	35	39	35	44	48	43	44	46	70	44
MRSN154012	2	67	87	87	82	130	101	72	72	67	76	102	101	102	119	121	114	116	120	118	118	108	116	121	121	50	48	50	50	50	50	50	51	50	50	52	51	49	50	50	54	51	61	65	60	61	63	86	61
MRSN154057	2	67	87	87	82	130	101	72	72	67	76	102	101	102	119	121	114	116	120	118	118	108	116	121	121	50	48	50	50	50	50	50	51	50	50	52	51	49	50	50	54	51	61	65	60	61	63	86	61
MRSN740711	2	58	74	72	70	111	86	57	57	53	60	83	83	84	102	104	96	98	103	101	101	93	98	105	104	39	38	39	39	39	39	39	40	39	39	41	40	39	39	40	44	39	49	53	48	49	51	74	49
MRSN821382	2	59	77	77	74	119	89	61	61	57	65	91	90	91	108	110	103	104	109	107	107	96	104	110	110	40	39	40	40	40	40	40	41	40	40	42	41	40	40	41	45	41	50	54	49	50	52	76	50
C2	2	52	71	68	68	115	83	54	54	49	60	82	81	82	99	101	94	96	100	98	98	87	96	101	102	33	32	32	32	32	32	32	33	32	32	34	34	32	33	33	37	34	42	46	41	42	44	68	42
RIVM_C044873	2	52	70	67	68	115	83	54	54	49	60	81	81	82	99	101	94	96	100	98	98	86	96	101	102	33	32	32	32	32	32	32	33	32	32	34	34	32	33	33	37	34	42	46	41	42	44	68	42
RIVM_C044328	2	57	74	74	69	115	86	57	57	52	63	87	84	85	100	102	95	97	101	99	99	89	98	102	102	37	36	36	36	36	36	36	37	36	36	38	38	37	37	37	39	38	50	54	49	50	51	70	50
RIVM_C048769	2	52	70	70	68	114	83	55	55	50	59	82	81	82	99	101	94	95	99	97	96	88	96	101	102	31	30	31	31	31	31	31	32	31	31	33	32	31	31	31	35	32	40	44	39	39	42	68	42
P7	2	60	82	81	80	126	95	68	68	63	71	97	96	97	113	115	108	110	114	112	112	102	109	115	116	47	46	47	47	47	47	47	48	47	47	49	48	47	47	48	52	48	56	60	55	56	58	83	57
RIVM_C055366	2	52	69	69	67	116	85	56	56	50	60	83	81	83	100	102	95	97	101	99	98	89	97	102	103	32	30	32	32	32	32	32	33	32	32	34	33	31	31	32	36	33	44	48	43	43	46	70	44
1Phylogenetic groups used to designate the population structure for the time-stanped phylogeny presented in figure 2.
[truncated: 35 more columns]
